# Supplementary material for: Fused Filament Fabrication of NiTi Components and Hybridization with Laser Powder Bed Fusion for Filigree Structures
Source: Materials (Basel). 2021 Aug 6;14(16):4399. doi: 10.3390/ma14164399 (PMC8399477; doi:10.3390/ma14164399)
Supplement: Supplementary file 1 [file materials-14-04399-s001.zip]

Archive with 1 entries (1 files):
- materials-1319883-supplementary.mp4
